# Supplementary material for: Clinical validity of two different grading systems for lumbar central canal stenosis: Schizas and Lee classification systems
Source: PLoS One. 2020 May 27;15(5):e0233633. doi: 10.1371/journal.pone.0233633 (PMC7252624; doi:10.1371/journal.pone.0233633)
Supplement: S1 File — (XLSX) [file pone.0233633.s001.xlsx]

## Sheet: Patient Characteristics
Sex	Age	Low back pain	Buttock	Radiaing pain	Weakness	scoliosis	kyphosis	DS (degenerative spondylolisthesis) L2/3	DS L3/4	DS L4/5	Ds L5/S1	SS (spondylolytic spondylolisthesis) L4/5	SS L5/S1	Ret (retrolisthesis) L2/3	Ret L3/4	Ret L4/5	Ret L5/S1	Combined Disc L2/3	Disc L3/4	Disc L4/5	Disc L5/S1
M	69	1	1	1	0	1	1	0	0	1	0	0	0	0	1	0	1	0	1	1	1
F	39	1	0	1	0	0	0	0	0	1	0	0	0	0	0	0	0	0	1	1	1
M	77	0	1	1	0	0	0	0	0	0	0	0	0	0	0	1	1	0	0	1	1
F	73	0	0	1	1	1	0	0	1	1	0	0	0	1	0	0	1	0	0	1	1
F	64	1	1	1	0	0	0	0	0	1	0	0	0	0	0	0	0	0	0	1	1
F	72	0	1	1	0	1	0	0	1	0	0	0	0	0	0	0	0	0	0	1	1
F	68	0	0	1	0	1	0	0	0	0	0	0	0	0	0	0	0	0	0	1	1
M	82	0	0	1	0	1	0	0	0	0	0	0	0	0	0	0	0	0	0	1	1
F	73	0	0	0	1	0	0	0	0	0	0	0	0	0	0	0	0	0	0	1	1
M	68	0	1	1	0	0	0	0	0	0	0	0	0	0	0	0	0	0	0	1	1
F	59	1	1	1	0	0	1	0	0	0	0	0	0	0	1	0	1	1	1	0	1
M	59	1	1	1	0	1	0	0	0	0	0	0	0	1	1	0	0	0	1	0	1
F	51	1	1	1	0	0	1	0	0	1	0	0	0	0	0	0	1	0	0	0	1
F	64	1	0	1	0	1	0	0	0	0	0	0	0	0	0	0	1	0	0	0	1
F	75	1	1	1	0	1	0	0	0	0	0	0	0	1	1	1	0	0	0	0	1
F	66	1	0	0	0	1	0	0	0	1	0	0	0	1	1	0	0	0	0	0	1
F	66	1	1	1	0	1	0	0	1	0	0	0	0	1	0	0	0	0	0	0	1
F	87	0	0	1	0	1	0	0	0	0	0	0	0	1	0	0	0	0	0	0	1
M	77	1	1	1	0	0	0	0	0	0	0	0	0	0	0	0	0	0	0	0	1
M	68	0	1	1	0	0	0	0	0	0	0	0	0	1	1	1	1	1	1	1	0
F	67	1	0	0	0	1	0	0	0	1	0	0	0	1	1	0	0	1	1	1	0
F	71	1	0	1	0	1	0	1	0	0	0	0	0	0	0	0	0	1	1	1	0
F	66	1	1	0	0	0	0	0	0	0	0	0	1	0	1	1	0	0	1	1	0
F	72	1	1	1	0	0	0	0	0	0	0	0	0	0	0	0	1	0	0	1	0
F	80	0	1	1	0	0	0	0	0	0	0	0	0	0	1	1	0	0	0	1	0
F	70	1	0	1	0	1	1	0	1	0	0	0	0	0	0	1	0	0	0	1	0
F	78	0	1	1	0	0	0	0	0	0	0	0	0	1	1	0	0	0	0	1	0
M	71	0	1	1	0	1	0	0	0	1	0	0	0	0	1	0	0	0	0	1	0
F	52	1	0	0	0	0	0	0	0	1	0	0	0	0	1	0	0	0	0	1	0
M	54	1	0	0	0	1	0	0	0	0	0	0	0	0	1	0	0	0	0	1	0
F	68	0	1	1	0	1	0	0	0	1	0	0	0	1	0	0	0	0	0	1	0
F	84	1	1	1	0	1	0	0	1	0	0	0	0	1	0	0	0	0	0	1	0
M	40	0	0	1	0	1	1	0	0	0	0	0	0	1	0	0	0	0	0	1	0
F	82	1	0	1	0	1	1	0	1	1	0	0	0	0	0	0	0	0	0	1	0
F	60	1	1	1	0	0	0	0	0	1	0	0	0	0	0	0	0	0	0	1	0
M	57	0	0	1	0	0	0	0	0	1	0	0	0	0	0	0	0	0	0	1	0
M	65	0	1	0	0	0	0	0	0	1	0	0	0	0	0	0	0	0	0	1	0
F	73	0	1	0	0	1	0	0	0	0	0	0	0	0	0	0	0	0	0	1	0
M	30	1	1	1	0	0	0	0	0	0	0	0	0	0	0	0	0	0	0	1	0
M	72	1	1	0	0	1	0	0	0	0	0	0	0	0	0	0	0	0	1	0	0
F	76	0	1	1	0	0	0	0	0	0	0	0	0	1	1	1	1	0	0	0	0
F	56	0	0	1	0	1	0	0	0	0	0	0	0	1	1	0	1	0	0	0	0
F	78	0	0	1	1	1	0	0	0	1	0	0	0	0	1	0	1	0	0	0	0
F	72	0	1	1	0	1	0	0	1	1	0	0	0	0	0	0	1	0	0	0	0
F	69	1	1	1	0	1	0	0	1	1	0	0	0	0	0	0	1	0	0	0	0
M	45	1	0	0	0	1	0	0	0	1	0	0	0	0	0	0	1	0	0	0	0
F	55	1	0	0	0	1	0	0	0	0	0	0	1	1	1	1	0	0	0	0	0
F	64	1	0	1	0	0	0	0	0	0	0	0	0	0	1	1	0	0	0	0	0
M	34	1	0	0	0	1	0	0	0	0	0	0	0	1	0	1	0	0	0	0	0
F	73	0	1	0	1	1	0	0	1	0	0	0	0	0	0	1	0	0	0	0	0
M	52	0	1	1	0	0	0	0	0	0	0	0	1	1	1	0	0	0	0	0	0
F	73	0	1	1	0	0	0	0	0	0	0	0	0	0	1	0	0	0	0	0	0
F	70	0	0	1	0	0	0	0	0	0	0	0	1	1	0	0	0	0	0	0	0
F	77	0	0	0	1	0	0	0	0	0	0	1	0	0	0	0	0	0	0	0	0
M	60	0	1	1	0	0	0	0	0	1	1	0	0	0	0	0	0	0	0	0	0
F	58	0	1	1	0	1	0	0	1	1	0	0	0	0	0	0	0	0	0	0	0
F	75	0	0	1	0	0	0	0	1	1	0	0	0	0	0	0	0	0	0	0	0
F	61	0	0	1	1	1	0	0	0	1	0	0	0	0	0	0	0	0	0	0	0
M	66	0	1	1	0	0	0	0	0	1	0	0	0	0	0	0	0	0	0	0	0
M	71	1	1	1	0	0	0	0	0	1	0	0	0	0	0	0	0	0	0	0	0
M	60	1	0	1	0	0	0	0	0	1	0	0	0	0	0	0	0	0	0	0	0
F	68	0	0	1	0	1	0	1	1	0	0	0	0	0	0	0	0	0	0	0	0
F	69	0	1	1	0	1	0	0	1	0	0	0	0	0	0	0	0	0	0	0	0
M	76	0	1	1	0	1	0	0	0	0	0	0	0	0	0	0	0	0	0	0	0
M	23	1	1	1	0	1	0	0	0	0	0	0	0	0	0	0	0	0	0	0	0
F	79	0	1	1	0	0	0	0	0	0	0	0	0	0	0	0	0	0	0	0	0
F	74	0	0	1	0	0	0	0	0	0	0	0	0	0	0	0	0	0	0	0	0
M	68	0	1	0	0	0	0	0	0	0	0	0	0	0	0	0	0	0	0	0	0
M	62	1	1	0	0	0	0	0	0	0	0	0	0	0	0	0	0	0	0	0	0
F	72	1	0	0	0	0	0	0	0	0	0	0	0	0	0	0	0	0	0	0	0

## Sheet: 2nd phase Schizas
	L2-3					L3-4					L4-5					L5-S1
	Reviewr 1	Reviewr 2	Reviewr 3	Reviewr 4	Reviewr 5	Reviewr 1	Reviewr 2	Reviewr 3	Reviewr 4	Reviewr 5	Reviewr 1	Reviewr 2	Reviewr 3	Reviewr 4	Reviewr 5	Reviewr 1	Reviewr 2	Reviewr 3	Reviewr 4	Reviewr 5
1	A	A	A	A	A	A	A	B	A	C	B	B	C	D	C	A	A	A	A	A
2	A	A	A	A	A	A	A	A	A	A	A	A	A	A	B	A	B	A	B	B
3	A	A	A	A	A	A	A	A	A	A	C	C	C	C	C	B	B	A	B	B
4	A	A	A	A	A	A	A	A	A	A	D	C	C	C	C	A	A	A	A	A
5	B	A	A	A	A	B	B	B	B	B	B	B	B	B	B	A	B	A	B	A
6	A	A	A	A	A	A	A	A	A	A	C	C	C	C	C	A	A	A	A	A
7	B	A	C	B	C	C	C	D	C	C	B	B	B	B	B	A	A	A	A	A
8	B	B	C	B	B	A	A	A	A	A	A	A	A	A	A	A	A	A	A	A
9	A	A	A	A	A	A	A	A	A	A	B	B	B	B	B	A	A	A	A	A
10	A	A	A	B	A	C	C	C	C	C	C	C	C	C	C	A	B	A	A	A
11	B	A	A	B	B	C	C	C	C	C	A	A	A	A	A	A	A	A	A	A
12	A	A	A	A	A	A	A	A	A	A	A	A	A	B	A	A	A	A	A	A
13	A	A	A	A	A	C	C	C	C	C	C	C	D	D	D	A	A	A	A	A
14	A	A	A	A	A	A	A	A	A	A	D	D	D	D	D	A	A	A	A	A
15	A	A	B	B	B	B	B	C	B	B	D	D	D	D	D	A	A	A	A	A
16	A	A	A	A	A	C	C	C	C	C	A	A	A	A	A	A	A	A	A	A
17	A	A	A	A	A	A	A	A	A	A	B	B	C	C	C	A	B	A	B	A
18	A	A	A	A	A	A	A	A	A	A	B	B	B	B	C	A	A	A	A	A
19	B	B	B	B	B	D	C	D	D	D	A	A	A	A	A	A	A	A	A	A
20	A	A	A	A	A	A	A	A	A	A	C	C	C	C	C	A	A	A	A	A
21	A	A	A	A	A	D	C	C	C	D	C	B	C	C	C	A	A	A	A	A
22	A	A	A	A	A	B	B	B	B	B	D	C	D	D	D	A	A	A	A	A
23	A	A	A	A	A	A	A	A	A	A	C	B	C	C	C	A	A	A	A	A
24	A	A	A	A	A	B	B	B	B	B	A	A	A	A	A	A	A	A	A	A
25	A	A	A	A	B	A	B	B	B	B	B	B	C	B	B	A	A	A	A	A
26	A	A	A	A	A	A	A	A	A	A	C	C	C	C	D	A	A	A	A	A
27	A	A	A	A	A	C	B	C	C	C	B	A	B	B	B	A	A	A	A	A
28	A	A	A	A	A	B	A	A	B	B	B	A	A	B	B	A	A	A	A	A
29	A	A	A	A	A	A	A	A	A	A	C	B	B	B	C	A	A	A	A	A
30	A	A	B	A	B	A	A	B	A	B	A	A	B	B	B	A	A	A	A	A
31	A	A	A	A	A	A	A	A	A	A	A	A	A	A	A	A	A	A	A	A
32	A	A	A	A	A	C	C	D	C	D	D	D	D	D	D	A	B	A	A	A
33	A	A	A	A	A	A	A	A	A	A	C	C	C	C	D	A	A	A	A	A
34	A	A	A	A	A	A	A	A	A	A	C	C	C	C	C	A	B	A	A	A
35	A	A	A	A	A	C	C	C	C	C	A	A	A	A	A	A	A	A	A	A
36	A	A	A	A	A	A	A	A	A	A	C	C	C	C	C	A	A	A	A	A
37	A	A	A	A	A	A	A	A	A	A	D	C	C	C	D	A	A	A	B	A
38	A	A	A	A	A	A	A	A	A	B	D	B	C	B	D	A	A	A	A	A
39	B	B	B	B	B	A	A	A	A	A	C	C	C	C	D	A	B	A	A	A
40	A	A	A	A	A	C	C	C	C	C	D	D	C	D	D	A	B	A	A	A
41	A	A	A	A	A	A	A	A	A	A	C	B	A	B	B	A	A	A	A	A
42	A	A	A	A	A	B	B	B	B	B	A	A	A	A	B	A	A	A	A	A
43	A	A	A	A	A	A	A	B	A	A	B	B	B	B	B	A	B	A	A	A
44	A	A	A	A	A	A	A	A	A	A	A	B	A	B	B	A	A	A	A	A
45	A	A	A	A	A	A	A	A	A	A	C	C	C	C	C	A	B	A	A	A
46	C	C	C	C	C	C	C	C	C	C	A	B	A	A	A	A	B	A	A	A
47	A	A	A	A	A	A	A	A	A	A	B	B	A	B	B	A	A	A	A	A
48	A	A	A	A	A	A	A	A	A	A	B	A	B	A	A	A	A	A	A	A
49	A	A	A	A	A	A	A	A	A	A	C	C	C	B	C	A	A	A	A	A
50	A	A	A	A	A	A	A	A	A	A	B	B	B	B	B	A	A	A	A	A
51	B	C	C	C	C	B	B	B	B	B	C	C	C	C	C	A	A	A	A	A
52	A	A	A	A	A	A	A	A	A	A	A	A	A	A	A	A	A	A	A	A
53	A	A	A	A	A	B	B	A	A	B	A	A	A	A	A	B	B	B	B	B
54	A	A	A	A	A	B	A	A	A	A	C	C	C	C	C	A	A	A	A	A
55	A	A	A	A	A	A	A	A	A	A	C	C	C	C	C	A	A	A	A	A
56	B	A	A	A	B	A	A	A	A	A	B	B	B	B	A	A	A	A	B	A
57	A	A	A	A	A	A	A	A	A	A	C	C	C	C	C	A	A	A	A	A
58	A	A	A	A	A	C	B	C	C	B	A	B	A	A	A	A	A	A	A	A
59	B	A	A	B	A	C	C	C	C	B	A	B	A	A	A	A	A	A	A	A
60	A	A	A	A	A	A	A	A	A	A	B	B	B	B	A	A	B	A	A	A
61	B	B	B	B	B	C	B	C	C	C	A	A	A	A	A	A	A	A	A	A
62	C	C	C	C	C	B	B	B	B	B	B	B	B	B	B	A	A	A	A	A
63	C	A	B	B	B	A	A	A	A	B	A	A	A	A	B	A	A	A	A	A
64	A	A	A	A	A	A	A	A	A	A	B	A	B	B	B	A	A	A	A	A
65	B	A	B	B	B	A	A	A	A	A	C	C	C	C	C	A	A	A	A	A
66	A	A	A	B	A	A	A	A	B	B	D	C	C	C	D	A	A	A	A	A
67	B	A	B	B	B	D	C	C	C	D	A	A	A	A	A	A	B	A	A	A
68	A	A	A	A	A	A	A	A	A	A	B	B	B	B	B	A	A	A	A	A
69	A	A	A	B	B	B	C	B	C	B	D	C	D	D	D	A	C	A	B	B
70	B	A	B	B	B	B	A	C	B	B	D	C	D	D	D	B	B	A	B	B

## Sheet: 2nd phase Lee
	L2-3					L3-4					L4-5					L5-S1
	Reviewr 1	Reviewr 2	Reviewr 3	Reviewr 4	Reviewr 5	Reviewr 1	Reviewr 2	Reviewr 3	Reviewr 4	Reviewr 5	Reviewr 1	Reviewr 2	Reviewr 3	Reviewr 4	Reviewr 5	Reviewr 1	Reviewr 2	Reviewr 3	Reviewr 4	Reviewr 5
1	0	1	0	0	0	1	2	2	2	2	2	2	3	3	2	0	1	0	0	0
2	0	0	0	0	0	0	0	0	0	0	0	1	2	0	2	0	1	1	1	2
3	0	1	0	0	0	0	1	0	0	0	2	2	3	3	2	0	2	2	1	1
4	0	1	1	0	0	0	1	1	0	0	3	3	3	3	3	0	1	0	0	0
5	0	1	1	0	0	1	1	2	1	1	1	2	2	1	1	0	2	1	1	0
6	0	0	0	0	0	2	1	2	0	0	3	3	3	3	3	0	1	0	0	0
7	2	2	3	2	2	3	3	3	3	3	2	2	2	2	2	0	1	0	0	0
8	2	2	3	2	2	0	1	0	0	1	0	1	0	0	0	0	1	0	0	0
9	0	0	0	0	0	0	1	0	0	0	2	2	2	2	2	0	1	0	0	0
10	0	2	2	2	0	2	3	3	3	3	3	3	3	3	3	0	2	0	1	0
11	1	1	1	1	1	3	3	3	3	3	0	2	1	1	1	0	0	0	0	0
12	0	0	0	0	0	0	0	0	0	0	0	1	0	2	2	0	1	0	0	0
13	0	1	1	1	1	3	3	3	3	3	3	3	3	3	3	0	1	0	1	0
14	0	1	0	0	0	0	1	0	0	0	3	3	3	3	3	0	1	0	0	0
15	0	1	2	2	1	2	2	3	2	2	3	3	3	3	3	0	2	0	1	0
16	0	1	0	0	0	3	2	3	3	3	0	2	0	1	0	0	1	0	0	0
17	0	1	0	0	0	0	1	0	0	0	2	2	3	3	3	0	2	1	1	0
18	0	0	0	0	0	0	1	0	0	0	2	2	2	2	3	0	1	0	0	0
19	1	2	1	1	1	3	3	3	3	3	0	1	0	1	2	0	1	0	0	0
20	0	0	0	0	0	0	1	0	0	0	3	3	3	3	3	0	1	0	0	0
21	0	1	0	0	0	3	3	3	3	3	2	2	3	3	3	0	1	0	0	0
22	0	1	0	0	0	2	2	2	1	1	3	3	3	3	3	0	1	0	0	0
23	0	0	0	0	0	0	1	0	0	0	3	2	3	3	3	0	1	0	0	0
24	0	1	0	0	0	2	2	2	1	1	0	1	0	0	0	0	1	0	0	0
25	0	1	1	0	1	1	2	2	1	1	2	2	3	2	2	0	1	0	0	0
26	0	1	1	1	1	0	1	0	0	1	3	3	3	3	3	0	1	0	0	0
27	0	1	0	0	0	3	2	3	2	2	2	1	2	2	1	0	0	0	0	0
28	0	1	0	0	0	1	1	1	1	1	2	1	2	2	2	0	1	0	0	0
29	0	1	0	0	0	0	1	0	0	0	3	2	2	2	2	0	1	0	0	0
30	0	1	2	0	1	0	1	2	1	2	0	1	1	1	1	0	1	0	0	0
31	0	1	0	0	0	0	1	0	0	0	0	1	0	0	0	0	1	0	2	0
32	0	1	0	0	0	3	3	3	3	3	3	3	3	3	3	0	2	0	0	0
33	0	1	0	0	0	0	1	0	0	0	3	3	3	3	3	0	1	0	0	0
34	0	0	0	0	0	0	1	0	0	0	3	3	3	3	3	0	2	1	0	0
35	0	1	0	0	0	3	3	3	3	3	0	1	0	0	0	0	0	0	0	0
36	0	0	0	0	0	0	1	0	0	0	3	3	2	2	3	0	1	0	0	0
37	0	1	0	0	0	0	1	0	0	0	3	3	3	3	3	0	1	1	0	0
38	0	1	0	0	0	1	1	0	0	1	3	2	3	2	3	0	1	0	0	0
39	2	2	2	1	1	0	1	0	0	0	3	3	3	3	3	0	2	0	1	0
40	0	1	0	0	0	3	3	3	3	3	3	3	3	3	3	0	2	0	0	0
41	0	1	0	0	0	0	1	0	0	0	3	2	1	2	2	0	1	0	0	0
42	0	1	1	0	1	1	2	2	1	2	0	1	1	0	1	0	1	0	0	0
43	0	1	0	0	0	1	1	1	1	1	2	2	2	2	2	0	2	0	0	0
44	0	1	0	0	0	0	1	0	0	0	0	2	1	1	1	0	1	0	0	0
45	0	1	0	0	0	0	1	0	0	0	3	3	3	3	3	0	2	0	0	0
46	3	3	3	3	2	3	3	3	3	3	0	2	0	0	0	0	2	0	0	0
47	0	0	0	0	0	0	1	0	0	0	2	2	1	2	1	0	1	0	0	0
48	0	0	0	0	0	0	1	0	0	0	2	1	2	2	1	0	1	0	0	0
49	0	1	0	0	0	0	1	0	0	0	3	3	3	2	3	0	1	0	0	0
50	0	1	0	0	0	0	1	0	0	0	2	2	2	2	1	0	1	0	0	0
51	3	3	3	3	2	2	2	2	1	1	3	3	3	3	3	0	1	0	0	0
52	0	0	0	0	0	0	1	0	0	0	0	1	1	0	1	0	1	0	0	0
53	0	1	0	0	0	1	2	1	1	1	0	1	0	0	0	2	2	2	2	2
54	0	1	0	0	0	1	1	1	0	0	3	3	3	3	3	0	1	0	0	0
55	0	0	0	0	0	1	1	0	0	0	3	3	3	3	3	0	1	0	0	0
56	1	1	1	0	1	0	1	0	0	0	2	2	2	1	1	0	1	1	0	0
57	0	1	0	0	0	0	1	0	0	0	3	3	3	3	3	0	1	0	0	0
58	0	1	0	0	0	3	2	3	2	2	0	2	0	0	0	0	1	0	0	0
59	2	1	1	1	1	3	3	3	2	2	0	1	0	0	0	0	1	0	0	0
60	0	1	0	0	0	0	1	0	0	0	2	2	1	1	1	0	2	0	1	1
61	1	2	2	1	1	2	2	3	2	2	0	1	0	0	0	0	1	0	0	0
62	3	3	3	3	2	1	2	2	1	1	2	2	2	1	1	0	1	0	0	0
63	3	1	2	2	2	0	1	1	0	1	0	1	1	0	1	0	1	0	0	0
64	0	1	0	0	0	0	0	0	0	0	1	1	2	1	2	0	1	0	0	0
65	2	1	2	2	1	0	1	0	0	0	3	3	3	3	3	0	1	0	0	0
66	1	1	1	1	0	1	1	1	1	1	3	3	3	3	3	0	1	0	0	0
67	1	1	2	1	1	3	3	3	3	3	0	1	0	0	0	0	2	0	0	0
68	0	0	0	0	0	0	1	0	0	0	2	2	2	2	2	0	1	0	0	0
69	0	2	1	1	1	2	3	2	2	2	3	3	3	3	3	0	3	1	2	2
70	1	1	2	1	1	2	1	3	2	2	3	3	3	3	3	2	2	1	2	1

## Sheet: 3rd phase Schizas
	L2-3					L3-4					L4-5					L5-S1
	Reviewr 1	Reviewr 2	Reviewr 3	Reviewr 4	Reviewr 5	Reviewr 1	Reviewr 2	Reviewr 3	Reviewr 4	Reviewr 5	Reviewr 1	Reviewr 2	Reviewr 3	Reviewr 4	Reviewr 5	Reviewr 1	Reviewr 2	Reviewr 3	Reviewr 4	Reviewr 5
1	A	A	A	A	A	B	B	B	B	C	B	C	C	D	D	A	A	A	A	A
2	A	A	A	A	A	A	A	A	A	A	C	A	A	A	B	A	B	A	B	A
3	A	A	A	A	A	A	A	A	A	A	C	C	C	C	C	B	B	B	B	B
4	B	A	A	A	A	B	B	A	A	A	D	C	C	C	D	A	A	A	A	A
5	A	A	A	A	B	B	B	B	B	B	B	B	B	B	B	B	B	A	B	A
6	A	A	A	A	A	A	A	A	A	A	C	C	C	C	C	A	A	A	A	A
7	C	B	C	B	C	D	C	D	C	D	B	B	B	B	B	A	A	A	A	A
8	B	B	B	B	C	A	A	A	A	A	A	A	A	A	A	A	A	A	A	A
9	A	A	A	A	A	A	A	A	A	A	B	B	B	B	C	A	A	A	A	A
10	A	A	B	B	A	C	C	C	C	C	C	C	C	C	C	A	B	A	A	A
11	B	B	B	B	B	D	C	C	C	D	B	B	A	A	A	A	A	A	A	A
12	A	A	A	A	A	A	A	A	A	A	A	B	A	B	A	A	A	A	A	A
13	B	B	A	A	B	C	C	C	C	C	D	C	D	D	D	A	B	A	A	A
14	A	A	A	A	A	A	A	A	A	A	D	D	D	D	D	A	A	A	A	A
15	B	B	B	B	B	B	B	B	B	C	D	D	D	D	D	A	B	A	A	A
16	A	A	A	A	A	C	C	C	C	D	A	A	A	A	A	A	A	A	A	A
17	A	A	A	A	A	A	A	A	A	A	B	C	C	C	D	A	B	A	B	A
18	A	A	A	A	A	A	A	A	A	A	C	C	C	B	C	A	A	A	A	A
19	B	B	B	B	B	D	D	D	D	D	A	B	A	A	A	A	A	A	A	A
20	A	A	A	A	A	A	A	A	A	A	C	C	C	C	C	A	A	A	A	A
21	A	A	A	A	A	D	C	C	C	D	C	C	C	C	C	A	A	A	A	A
22	A	A	A	A	A	B	B	B	B	B	D	D	D	D	D	A	A	A	A	A
23	A	A	A	A	A	A	A	A	A	A	C	C	C	C	C	A	A	A	A	A
24	A	A	A	A	A	B	B	B	B	B	A	A	A	A	A	A	B	A	A	A
25	B	A	A	A	B	B	B	A	B	B	C	C	C	B	C	A	A	A	A	A
26	B	B	A	B	A	A	A	A	A	A	D	C	D	C	D	A	A	A	A	A
27	A	A	A	A	A	C	C	C	C	C	B	B	B	B	A	A	A	A	A	A
28	A	A	A	A	A	B	B	A	B	B	C	B	A	B	B	A	A	A	A	A
29	A	A	A	A	A	A	A	A	A	A	C	C	C	B	C	A	A	A	A	A
30	A	B	B	A	B	B	B	B	A	B	A	B	B	B	B	A	A	A	A	A
31	A	A	A	A	A	A	A	A	A	A	A	A	A	A	A	C	B	A	D	A
32	A	A	A	A	A	D	D	D	C	D	D	D	D	D	D	A	B	A	A	A
33	A	A	A	A	A	A	A	A	A	A	C	C	C	C	D	A	A	A	A	A
34	A	A	A	A	A	A	A	A	A	A	C	C	C	C	C	A	B	A	A	A
35	A	A	A	A	A	C	C	C	C	C	A	A	A	A	A	A	A	A	A	A
36	A	A	A	A	A	A	A	A	A	A	C	C	C	C	C	A	A	A	A	A
37	A	A	A	A	A	A	A	A	A	A	D	C	C	C	D	A	A	A	B	A
38	A	A	A	A	A	A	B	A	A	B	D	C	B	B	D	A	A	A	A	A
39	B	B	B	B	B	A	A	A	A	A	D	C	C	C	D	A	B	A	A	A
40	A	A	A	A	A	C	C	C	C	C	D	D	C	D	D	A	B	A	A	A
41	A	A	A	A	A	A	A	A	A	A	C	B	A	B	B	A	A	A	A	A
42	A	A	A	A	A	B	B	A	B	B	A	A	A	A	B	A	A	A	A	A
43	A	A	A	A	A	B	B	A	A	A	B	C	B	B	B	A	A	A	A	A
44	A	A	A	A	A	A	A	A	A	A	B	B	A	B	B	A	A	A	A	A
45	A	A	A	A	A	A	A	A	A	A	C	C	C	C	C	A	A	A	A	A
46	C	C	C	C	C	C	C	C	C	C	A	A	A	A	A	A	A	A	A	A
47	A	A	A	A	A	A	A	A	A	A	B	B	A	B	B	A	A	A	A	A
48	A	A	A	A	A	A	A	A	A	A	B	B	A	A	A	A	A	A	A	A
49	A	A	A	A	A	A	A	A	A	A	C	C	B	B	C	A	A	A	A	A
50	A	A	A	A	A	A	A	A	A	A	B	B	A	B	B	A	A	A	A	A
51	C	C	C	C	C	B	B	A	B	B	C	C	C	C	C	A	A	A	A	A
52	A	A	A	A	A	A	A	A	A	A	A	A	A	A	A	A	A	A	A	A
53	A	A	A	A	A	A	B	A	A	B	A	A	A	A	A	B	B	B	B	B
54	A	A	A	A	A	A	A	A	A	A	C	C	C	C	C	A	A	A	A	A
55	A	A	A	A	A	A	A	A	A	A	C	C	C	C	C	A	A	A	A	A
56	A	A	A	A	B	A	A	A	A	A	B	B	A	B	A	A	A	A	B	A
57	A	A	A	A	A	A	A	A	A	A	C	C	C	C	C	A	A	A	A	A
58	A	A	A	A	A	C	C	B	C	B	A	A	A	A	A	A	A	A	A	A
59	B	A	A	A	A	C	C	C	C	B	A	B	A	A	A	A	A	A	A	A
60	A	A	A	A	A	A	A	A	A	A	B	B	B	B	A	A	B	A	A	A
61	B	B	B	B	B	C	C	C	C	C	A	A	A	A	A	A	A	A	A	A
62	C	C	C	C	C	B	B	B	B	B	B	B	B	B	B	A	A	A	A	A
63	C	B	C	B	C	A	A	A	A	A	B	B	B	A	A	A	B	A	A	A
64	A	A	A	A	A	A	A	A	A	A	B	A	B	B	B	A	A	A	A	A
65	B	B	B	B	B	A	A	A	A	A	C	C	C	C	C	A	A	A	A	A
66	B	B	B	B	B	B	B	B	B	B	D	C	D	C	D	A	B	A	A	A
67	B	B	B	B	B	C	C	C	C	D	A	B	A	A	A	A	B	A	A	A
68	A	A	A	A	A	A	A	A	A	A	B	B	B	B	B	A	A	A	A	A
69	A	B	A	B	B	D	C	C	C	B	D	D	D	D	D	B	C	A	B	A
70	B	B	B	B	B	C	C	C	B	C	D	D	D	C	D	B	B	A	B	A

## Sheet: 3rd phase Lee
	L2-3					L3-4					L4-5					L5-S1
	Reviewr 1	Reviewr 2	Reviewr 3	Reviewr 4	Reviewr 5	Reviewr 1	Reviewr 2	Reviewr 3	Reviewr 4	Reviewr 5	Reviewr 1	Reviewr 2	Reviewr 3	Reviewr 4	Reviewr 5	Reviewr 1	Reviewr 2	Reviewr 3	Reviewr 4	Reviewr 5
1	0	1	0	0	0	2	2	2	2	2	3	3	3	0	3	0	1	0	0	0
2	0	1	0	0	0	0	1	0	0	0	3	1	0	0	2	0	2	1	1	1
3	0	1	0	0	0	0	1	0	0	0	3	3	3	2	3	2	2	1	0	1
4	0	1	0	0	1	0	1	0	0	1	3	3	3	3	3	0	1	0	0	0
5	0	1	1	0	1	1	2	2	1	1	2	2	2	1	2	1	2	0	1	0
6	0	0	0	0	0	0	1	0	0	0	3	3	3	3	3	0	1	0	0	0
7	3	2	3	2	2	3	3	3	3	3	2	2	2	2	2	0	1	0	0	0
8	2	2	2	1	2	0	1	0	0	1	0	1	0	0	0	0	1	0	0	0
9	0	1	0	0	0	0	1	0	0	0	2	2	2	2	2	0	1	0	0	0
10	0	1	0	2	1	2	3	3	3	3	3	3	3	3	3	0	2	0	0	0
11	2	2	1	1	1	3	3	3	3	3	0	1	1	1	1	0	1	0	0	0
12	0	0	0	0	0	0	0	0	0	0	0	2	0	1	1	0	1	0	0	0
13	0	2	0	1	1	3	3	3	3	3	3	3	3	3	3	0	2	0	0	0
14	0	1	0	0	0	0	1	0	0	0	3	3	3	3	3	0	1	0	0	0
15	1	2	2	1	1	2	2	2	2	2	3	3	3	3	3	0	2	0	1	0
16	0	1	0	0	0	3	3	3	3	3	0	2	0	1	0	0	1	0	0	0
17	0	1	0	0	0	0	1	0	0	0	2	3	3	3	3	0	2	0	0	0
18	0	0	0	0	0	0	0	0	0	0	3	3	3	2	3	0	1	0	0	0
19	2	2	1	1	2	3	3	3	3	3	0	2	0	0	1	0	1	0	0	0
20	0	0	0	0	0	0	0	0	0	0	3	3	3	3	3	0	1	0	0	0
21	0	1	0	0	0	3	3	3	3	3	3	3	3	3	3	0	1	0	0	0
22	0	1	0	0	0	1	2	1	1	2	3	3	3	3	3	0	2	0	0	0
23	0	1	0	0	0	0	1	0	0	0	3	3	3	3	3	0	1	0	0	0
24	0	1	0	0	0	2	2	2	1	1	0	1	0	0	0	0	2	0	0	0
25	1	2	1	0	1	1	2	1	1	2	3	3	3	2	3	0	1	0	0	0
26	1	2	0	1	1	0	1	0	0	0	3	3	3	3	3	0	1	0	0	0
27	0	1	0	0	1	3	3	3	2	2	2	2	1	1	1	0	0	0	0	0
28	0	1	0	0	0	2	2	1	1	1	3	2	1	2	2	0	1	0	0	0
29	0	1	0	0	0	0	1	0	0	0	3	3	3	2	2	0	1	0	0	0
30	0	2	2	0	1	2	2	2	0	2	0	2	2	1	1	0	1	0	0	0
31	0	1	0	0	0	0	1	0	0	0	0	2	0	0	0	3	2	0	2	0
32	0	1	0	0	0	3	3	3	3	3	3	3	3	3	3	0	2	0	0	0
33	0	0	0	0	0	0	1	0	0	0	3	3	3	3	3	0	1	0	0	0
34	0	0	0	0	0	0	1	0	0	0	3	3	0	3	3	0	2	1	0	0
35	0	1	0	0	0	3	3	3	3	3	0	1	0	0	0	0	1	0	0	0
36	0	1	0	0	0	0	1	0	0	0	3	3	3	2	3	0	1	0	0	0
37	0	0	0	0	0	0	1	0	0	0	3	3	3	3	3	0	1	1	1	0
38	0	1	0	0	0	0	2	0	0	1	3	3	2	2	3	0	1	0	0	0
39	2	2	2	1	1	0	1	0	0	0	3	3	3	3	3	0	2	0	1	0
40	0	1	0	0	0	3	3	3	3	3	3	3	3	3	3	0	2	0	0	0
41	0	1	0	0	0	0	1	0	0	0	3	2	1	2	2	0	1	0	0	0
42	0	1	0	0	1	1	2	1	1	2	0	1	0	0	1	0	1	0	0	0
43	0	0	0	0	0	1	2	0	1	1	2	3	2	1	2	0	1	0	0	0
44	0	1	0	0	0	0	1	0	0	0	1	2	0	1	1	0	1	0	0	0
45	0	1	0	0	0	0	1	0	0	0	3	3	3	3	3	0	2	0	0	0
46	3	3	3	3	2	3	3	3	3	3	0	1	0	0	0	0	1	0	0	0
47	0	0	0	0	0	0	0	0	0	0	1	2	1	1	1	0	1	0	0	0
48	0	0	0	0	0	0	1	0	0	0	2	2	0	2	1	0	1	0	0	0
49	0	1	0	0	0	0	1	0	0	0	2	3	2	2	3	0	1	0	0	0
50	0	1	0	0	0	0	1	0	0	0	2	2	1	2	1	0	1	0	0	0
51	2	3	3	3	2	1	2	1	1	1	2	3	3	3	3	0	1	0	0	0
52	0	0	0	0	0	0	1	0	0	0	0	1	0	0	1	0	1	0	0	0
53	0	1	0	0	0	1	2	1	1	1	0	1	0	0	0	2	2	2	2	2
54	0	1	0	0	0	1	1	0	0	0	3	3	3	3	3	0	1	0	0	0
55	0	0	0	0	0	0	1	0	0	0	3	3	3	3	3	0	1	0	0	0
56	0	1	1	0	1	0	1	0	0	0	2	2	1	1	1	0	1	1	0	0
57	0	1	0	0	0	0	1	0	0	0	3	3	3	3	3	0	1	0	0	0
58	0	1	0	0	0	3	3	2	2	2	0	1	0	0	0	0	1	0	0	0
59	2	1	2	1	1	3	3	3	3	2	0	2	0	0	0	0	1	0	0	0
60	0	1	0	0	0	0	1	0	0	0	2	2	2	1	1	0	2	0	1	1
61	2	2	2	1	1	3	3	3	2	2	0	1	0	0	0	0	1	0	0	0
62	3	3	3	3	3	2	2	2	1	1	2	2	2	1	1	0	1	0	0	0
63	3	2	3	2	2	0	1	0	0	1	2	2	1	0	1	0	2	0	0	0
64	0	1	0	0	0	0	0	0	0	0	2	1	2	1	2	0	1	0	0	0
65	2	2	2	2	2	0	1	0	0	0	3	3	3	3	3	0	1	0	0	0
66	2	2	1	1	1	2	2	1	1	1	3	3	3	3	3	0	2	0	0	0
67	2	2	1	1	1	3	3	3	3	3	0	2	0	0	0	0	2	0	0	0
68	0	0	0	0	0	0	0	0	0	0	2	2	2	2	2	0	1	0	0	0
69	1	2	1	1	1	3	3	3	2	2	3	3	3	3	3	2	3	0	2	1
70	1	2	2	1	1	3	3	3	2	3	3	3	3	3	3	2	2	1	2	2
